# Supplementary material for: Disruption of the Nitric Oxide Reductase Operon via norD Deletion Does Not Affect Brucella abortus 2308W Virulence
Source: Microorganisms. 2025 Dec 18;13(12):2875. doi: 10.3390/microorganisms13122875 (PMC12736344; doi:10.3390/microorganisms13122875)
Supplement: Supplementary file 1 [file microorganisms-13-02875-s001.zip]

Archive with 1 entries (1 files):
- microorganisms-3963557-supplementary.pdf
